# Supplementary material for: Azido-Ceramides, a Tool to Analyse SARS-CoV-2 Replication and Inhibition—SARS-CoV-2 Is Inhibited by Ceramides
Source: Int J Mol Sci. 2023 Apr 14;24(8):7281. doi: 10.3390/ijms24087281 (PMC10138768; doi:10.3390/ijms24087281)
Supplement: Supplementary file 1 [file ijms-24-07281-s001.zip]

Archive with 1 entries (1 files):
- ijms-2313778-supplementary.pdf
